# Supplementary material for: Minigene Splice Assays Allow Pathogenicity Reclassification of RPE65 Variants of Uncertain Significance
Source: Genes (Basel). 2025 Aug 28;16(9):1022. doi: 10.3390/genes16091022 (PMC12469365; doi:10.3390/genes16091022)
Supplement: Supplementary file 1 [file genes-16-01022-s001.zip]

Archive with 4 entries (4 files):
- Supplemental figure 1.tif
- Supplemental figure 2.tif
- Supplemental figure 3.tif
- Supplemental figure 4.tif
